# Supplementary material for: Risk factors for dementia in the context of cardiovascular disease: A protocol of an overview of reviews
Source: PLoS One. 2022 Jul 21;17(7):e0271611. doi: 10.1371/journal.pone.0271611 (PMC9302739; doi:10.1371/journal.pone.0271611)
Supplement: S1 File — (ZIP) [file pone.0271611.s001.zip]

Archive with 8 entries (7 files):
- S1 TIFF files/
- __MACOSX/._S1 TIFF files
- S1 TIFF files/.DS_Store
- __MACOSX/S1 TIFF files/._.DS_Store
- S1 TIFF files/S1(2).tif
- __MACOSX/S1 TIFF files/._S1(2).tif
- S1 TIFF files/S1 (1).tif
- __MACOSX/S1 TIFF files/._S1 (1).tif
