# Supplementary material for: Risk factors for dementia in the context of cardiovascular disease: A protocol of an overview of reviews
Source: PLoS One. 2022 Jul 21;17(7):e0271611. doi: 10.1371/journal.pone.0271611 (PMC9302739; doi:10.1371/journal.pone.0271611)
Supplement: S2 File — (ZIP) [file pone.0271611.s002.zip]

Archive with 20 entries (19 files):
- s2 TIFF files/
- __MACOSX/._s2 TIFF files
- s2 TIFF files/S2 file (1).tif
- __MACOSX/s2 TIFF files/._S2 file (1).tif
- s2 TIFF files/S2 file (6).tif
- __MACOSX/s2 TIFF files/._S2 file (6).tif
- s2 TIFF files/S2 file (7).tif
- __MACOSX/s2 TIFF files/._S2 file (7).tif
- s2 TIFF files/S2 file (8).tif
- __MACOSX/s2 TIFF files/._S2 file (8).tif
- s2 TIFF files/S2 file (4).tif
- __MACOSX/s2 TIFF files/._S2 file (4).tif
- s2 TIFF files/S2 file (5).tif
- __MACOSX/s2 TIFF files/._S2 file (5).tif
- s2 TIFF files/S2 file (9).tif
- __MACOSX/s2 TIFF files/._S2 file (9).tif
- s2 TIFF files/S2 file (2).tif
- __MACOSX/s2 TIFF files/._S2 file (2).tif
- s2 TIFF files/S2 file (3).tif
- __MACOSX/s2 TIFF files/._S2 file (3).tif
